# Supplementary material for: The Mutational, Epigenetic, and Transcriptional Effects Between Mixed High-Energy Particle Field (CR) and 7Li-Ion Beams (LR) Radiation in Wheat M1 Seedlings
Source: Front Plant Sci. 2022 May 11;13:878420. doi: 10.3389/fpls.2022.878420 (PMC9131052; doi:10.3389/fpls.2022.878420)
Supplement: Supplementary file 1 [file Table_1.xls]

## Sheet: Table S1
Table S2 Primer sequences validated by qRT-PCR in this study.
Gene ID	Forward primer (5' to 3')	Reverse primer (5' to 3')	Description
TraesCS7D02G084900	AACACGCCCATAGTGGAT	AGCTGGTTGTCGGAGAAG	Peroxidase 1
TraesCS1D02G317700	CTCGACTCCAAGGACCTCGTC	CTCAGCTTCGCCATGTACTGC	Peroxidase 1
TraesCS1B02G095800	GCAGCAGGACCTCCCTGACTC	CCTGATGTTGTTGGGCACGATG	Peroxidase 2
TraesCS2B02G224300	GAATGTTCTTGGTGTGCTT	TATCTGTCTTGCTTTGGCT	Phenylalanine ammonia-lyase
TraesCS4D02G038600	GACCCCTTCGTCCACACCC	TAACTTTCCCCTCCCCATC	Beta-glucosidase 8
TraesCS7D02G036600	AATCCATCAAAGGACAAGG	ATGACAGTAAGCCCAAAAG	Sucrose synthase 1
TraesCS4D02G065600	CATGCCGAACGACCACTA	TGCAGCCTACCGAACTTGTA	Endoglucanase 10
TraesCS4B02G066700	GCTTTCCTTGCCTCTTTGT	GCTCATCTTTTGTGGGTTC	Endoglucanase 10
TraesCS4A02G131400	CCATTGATCGCTTGGTTGC	CGGTGACTGGAAGTGGGTAG	Endoglucanase 9
TraesCS1A02G247100	CATTGGGTGATTGATTTCC	CCATCTTTTCCAGTGAGGG	Isoamylase
TraesCS1B02G100600	ATGCCTGGGAGGACTGAC	CATTGACGATTGGGCTGT	Transcription factor MYB86
TraesCS3D02G293500	AGGTGTCCGTACTGTCTCC	CTCGATCTCCTCCTTGAGC	Basic leucine zipper 6
TraesCS6D02G298200	GACACCCGAAGAGGACCAG	GTTGCCAAGGACGGAATG	Transcription factor MYB39
TraesCS1A02G083100	ATACCCACAAGCCCCTCAC	AAGCTGGTCCAAGAACAAC	Transcription factor MYB86
TraesCS1A02G221600	ATCGCCCTCGTCCTCGTGT	CGGGTCCCTGCTTCTTGCC	GATA transcription factor 2
Actin	CCAGCGGTCGAACAACTGGT	GGCCACGTAAGCGAGCTTCT	Actin

## Sheet: Table S2
Table S2 Adaptor and primer sequences for MSAP and qRT-PCR analysis
Adapters/primers	Sequence (5'-3')/Selective primer combinations							cv
EcoRⅠ adaptor Ⅰ	CTCGTAGACTGCGTACC
EcoRⅠ adaptor Ⅱ	AATTGGTACGCAGTCTAC
HpaⅡ/MspⅠ adaptor Ⅰ	GATCATGAGTCCTGCT
HpaⅡ/MspⅠ adaptor Ⅱ	CGAGCAGGACTCATGA
EcoRⅠ pre-selective primer	GACTGCGTACCAATTC
HpaⅡ /MspⅠ pre-Selective primer	ATCATGAGTCCTGCTCGG
Selective primer combinations used in MSAP
HpaⅡ /MspⅠ Selective primer
HpaⅡ /MspⅠ + AT	Combined with EcoRI + TAA, EcoRⅠ +ACT
HpaⅡ /MspⅠ + CC	Combined with EcoRⅠ + GTA, EcoRⅠ + ACT
HpaⅡ /MspI + TAC	Combined with EcoRⅠ + AGT, EcoRⅠ + AAC
HpaⅡ /MspⅠ + CTG	Combined with EcoRⅠ + GTT, EcoRⅠ + AGG
HpaⅡ /MspⅠ + TAA	Combined with EcoRⅠ + CGT, EcoRⅠ + TGC
HpaⅡ /MspⅠ + CTT	Combined with EcoRⅠ + ACT, EcoRⅠ + GTT
HpaⅡ /MspⅠ + CAG	Combined with EcoRⅠ + TGC, EcoRⅠ + TAA
HpaⅡ /MspⅠ + CTG	Combined with EcoRⅠ + GTA, EcoRⅠ + AAC
HpaⅡ /MspⅠ + TCCA	Combined with EcoRⅠ + TAA, EcoRⅠ + CGT
HpaⅡ /MspⅠ + TCAA	Combined with EcoRⅠ + GTT, EcoRⅠ + TGC

## Sheet: Table S3
Table S3. Summary of sequencing data quality
Sample	Clean Reads	Clean Bases(Gb)	Q20(%)	Q30(%)	GC(%)	Read Length(bp)	Total MappingRatio(%)	Unique MappingRatio(%)
Y18CR_1	50888578	7.63	97.23	90.11	50.72	150	94.61	84.59
Y18CR_2	50896508	7.63	97.23	90.11	50.72	150	94.6	84.49
Y18CR_3	50892092	7.63	97.23	90.11	50.71	150	94.6	84.58
Y18LR_1	50651298	7.6	96.98	89.42	51.48	150	95.3	81.67
Y18LR_2	50659394	7.6	96.98	89.42	51.48	150	95.31	81.71
Y18LR_3	50657732	7.6	96.98	89.42	51.48	150	95.31	81.77
Y18WT_1	51070492	7.66	96.97	89.5	52.34	150	95.5	81.62
Y18WT_2	51077856	7.66	96.98	89.5	52.34	150	95.48	81.65
Y18WT_3	51075012	7.66	96.98	89.5	52.34	150	95.5	81.6
Y20LR_1	51372716	7.71	96.9	89.34	52.79	150	96.01	83.91
Y20LR_2	51381622	7.71	96.9	89.34	52.79	150	96.01	83.83
Y20LR_3	51379832	7.71	96.9	89.34	52.79	150	96.01	83.88
Y20CR_1	49759136	7.46	97.17	89.81	50.47	150	95.07	86.54
Y20CR_2	49768148	7.47	97.17	89.81	50.47	150	95.08	86.57
Y20CR_3	49762806	7.46	97.17	89.81	50.47	150	95.07	86.52
Y20WT_1	50397966	7.56	96.72	88.78	52.61	150	95.89	85.18
Y20WT_2	50407592	7.56	96.72	88.78	52.62	150	95.89	85.16
Y20WT_3	50404168	7.56	96.72	88.78	52.62	150	95.88	85.21

## Sheet: Table S4
Table S4 The summary of GO enrichment analysis of DEGs induced by CR and LR
GO_Term	Catergory	Description	CR		LR
			DEGs	FDR	DEGs	FDR
GO:0050896	biological process	response to stimulus	2268	2.2e-23	546	3e-15
GO:0005576	cellular component	extracellular region	773	2.1e-46	186	9.5e-16
GO:0030312	cellular component	external encapsulating structure	557	4.7e-37	118	1.5e-07
GO:0005618	cellular component	cell wall	556	4.7e-37	118	1.5e-07
GO:0005886	cellular component	plasma membrane	1064	1.8e-26	225	5.4e-05
GO:0016020	cellular component	membrane	1958	3.3e-17	433	5.4e-05
GO:0048856	biological process	anatomical structure development	1383	1.9e-15	-	-
GO:0032502	biological process	developmental process	1391	3.8e-15	-	-
GO:0032501	biological process	multicellular organismal process	1462	1.6e-14	-	-
GO:0040007	biological process	growth	520	9.9e-14	-	-
GO:0007049	biological process	cell cycle	333	3.4e-13	-	-
GO:0007275	biological process	multicellular organism development	1232	8.1e-13	-	-
GO:0005975	biological process	carbohydrate metabolic process	554	2e-12	149	1.2e-08
GO:0009653	biological process	anatomical structure morphogenesis	680	2.8e-12	-	-
GO:0009628	biological process	response to abiotic stimulus	1259	7.7e-12	291	5.1e-05
GO:0005794	cellular component	Golgi apparatus	390	2.9e-10	-	-
GO:0006950	biological process	response to stress	1641	5.2e-09	391	3.3e-06
GO:0009719	biological process	response to endogenous stimulus	931	6.8e-09	228	1.3e-05
GO:0009908	biological process	flower development	438	1e-08	-	-
GO:0016043	biological process	cellular component organization	1155	2e-08	-	-
GO:0005856	cellular component	cytoskeleton	160	7.8e-08	-	-
GO:0016049	biological process	cell growth	353	1.1e-07	-	-
GO:0005768	cellular component	endosome	235	3.2e-07	-	-
GO:0065008	biological process	regulation of biological quality	713	3.5e-07	-	-
GO:0003774	molecular function	motor activity	40	3.9e-07	-	-
GO:0005773	cellular component	vacuole	509	5.2e-07	119	0.0078
GO:0019748	biological process	secondary metabolic process	359	5.9e-07	128	1.7e-14
GO:0004871	molecular function	signal transducer activity	343	1.8e-06	-	-
GO:0048869	biological process	cellular developmental process	572	1.5e-05	-	-
GO:0009607	biological process	response to biotic stimulus	733	2.3e-05	197	1.8e-06
GO:0007165	biological process	signal transduction	801	2.4e-05	-	-
GO:0040029	biological process	regulation of gene expression, epigenetic	126	2.8e-05	-	-
GO:0042592	biological process	homeostatic process	435	3.8e-05	-	-
GO:0009791	biological process	post-embryonic development	816	7.2e-05	-	-
GO:0003682	molecular function	chromatin binding	120	0.00015	-	-
GO:0060089	molecular function	molecular transducer activity	259	0.00018	-	-
GO:0004872	molecular function	receptor activity	259	0.00018	-	-
GO:0065007	biological process	biological regulation	1883	0.0002	-	-
GO:0007154	biological process	cell communication	897	0.00021	-	-
GO:0030154	biological process	cell differentiation	438	0.00025	-	-
GO:0044464	cellular component	cell part	3323	0.00027	-	-
GO:0005623	cellular component	cell	3323	0.00031	-	-
GO:0009605	biological process	response to external stimulus	876	0.00039	232	4.2e-06
GO:0005730	cellular component	nucleolus	156	0.00047	-	-
GO:0043228	cellular component	non-membrane-bounded organelle	450	0.00083	-	-
GO:0048608	biological process	reproductive structure development	649	0.0013	-	-
GO:0009838	biological process	abscission	67	0.0013	-	-
GO:0043232	cellular component	intracellular non-membrane-bounded organelle	440	0.0014	-	-
GO:0009058	biological process	biosynthetic process	1726	0.0016	407	0.0018
GO:0050789	biological process	regulation of biological process	1630	0.0032	-	-
GO:0000003	biological process	reproduction	838	0.0044	-	-
GO:0022414	biological process	reproductive process	837	0.0045	-	-
GO:0008361	biological process	regulation of cell size	43	0.0058	-	-
GO:0012505	cellular component	endomembrane system	644	0.0068	-	-
GO:0050794	biological process	regulation of cellular process	1460	0.0097	-	-
GO:0008289	molecular function	lipid binding	127	0.012	-	-
GO:0016787	molecular function	hydrolase activity	803	0.013	-	-
GO:0009987	biological process	cellular process	2981	0.019	-	-
GO:0003006	biological process	developmental process involved in reproduction	732	0.029	-	-
GO:0090066	biological process	regulation of anatomical structure size	69	0.034	-	-
GO:0032535	biological process	regulation of cellular component size	69	0.034	-	-
GO:0005102	molecular function	receptor binding	71	0.041	-	-
GO:0005198	molecular function	structural molecule activity	187	0.044	-	-
GO:0003700	molecular function	transcription factor activity, sequence-specific DNA binding	342	0.049	-	-
GO:0006629	biological process	lipid metabolic process	-	-	126	0.0011
GO:0051704	biological process	multi-organism process	-	-	213	0.017
GO:0003824	molecular function	catalytic activity	-	-	504	0.026
GO:0005783	cellular component	endoplasmic reticulum	-	-	100	0.0012

## Sheet: Table S5
Table S5 DEGs involved in the phenylpropanoid biosynthesis pathway
EC	Gene ID	Gene annotation	Log2(FC)
			Y18CR	Y20CR	Y18LR	Y20LR
EC:4.3.1.24	TraesCS2D02G204400	Phenylalanine ammonia-lyase	-5.518	4.049	-5.522	3.612
	TraesCS1D02G039300	Phenylalanine ammonia-lyase	-7.138	-	-6.702	6.171
	TraesCS1D02G103500	Phenylalanine ammonia-lyase	-4.81	3.365	-5.292	5.1
	TraesCS2B02G224000	Phenylalanine ammonia-lyase	-3.033	-	-4.078	4.792
	TraesCS2D02G204700	Phenylalanine ammonia-lyase	-7.287	4.541	-5.328	4.316
	TraesCS1B02G122800	Phenylalanine ammonia-lyase	-5.188	-	-6.752	4.072
	TraesCS6D02G212500	Phenylalanine ammonia-lyase	-5.63	-4.284	-2.49	-3.077
	TraesCS1D02G039500	Phenylalanine ammonia-lyase	-2.097	-2.231	-	-
	TraesCS2B02G224300	Phenylalanine ammonia-lyase	-6.02	3.701	-5.304	5.854
EC:6.2.1.12	TraesCS2D02G150400	4-coumarate--CoA ligase 5	-	4.322	-5.262	4.585
	TraesCS2B02G171200	4-coumarate--CoA ligase 5	-	-	-4.141	3.923
EC:1.2.1.44	TraesCS7B02G052700	Cinnamoyl-CoA reductase 1	3.994	2.83	-	-
	TraesCS5A02G163400	Cinnamoyl-CoA reductase 1	2.323	5.057	-	5.707
	TraesCS5D02G168400	Cinnamoyl-CoA reductase 1	2.302	4.068	-	4.915
EC:3.2.1.21	TraesCS2A02G038300	Beta-glucosidase 16	-	-	3.366	3.05
	TraesCS2B02G157800	Beta-glucosidase 26	5.167	2.483	-	-
	TraesCS5D02G273700	Beta-glucosidase 30	3.707	4.221	-	-
	TraesCS5D02G302600	Beta-glucosidase 31	-3.216	-3.171	-	-
	TraesCS5D02G302700	Beta-glucosidase 31	-2.711	-3.082	-	-
	TraesCS2B02G112200	Beta-glucosidase 5	8.171	3.512	-	-
	TraesCS4D02G038500	Beta-glucosidase 7	6.342	2.53	-	2.845
	TraesCS4B02G041100	Beta-glucosidase 7	6.085	9.42	-	6.193
	TraesCS4D02G038600	Beta-glucosidase 8	6.957	9.227	-	3.902
	TraesCS4B02G041200	Beta-glucosidase 8	6.598	8.065	-	3.248
EC:2.3.1.133	TraesCS6D02G273300	shikimate O-hydroxycinnamoyltransferase	2.552	-	4.813	6.163
EC:2.4.1.128	TraesCS2B02G029100	Scopoletin glucosyltransferase	4.874	2.517	-	-
	TraesCS7D02G038100	Scopoletin glucosyltransferase	6.409	3.875	-	-
EC:1.1.1.195	TraesCS5B02G202700	cinnamyl alcohol dehydrogenase 8D	-3.926	-2.666	-	-
EC:1.11.1.7	TraesCS1D02G080400	Peroxidase 5	3.995	5	-	6.311
	TraesCS2B02G125300	Peroxidase	-2.123	2.464	-2.418	3.728
	TraesCS7D02G084900	Peroxidase 1	2.181	2.742	-	-
	TraesCS7A02G089700	Peroxidase 1	2.272	2.912	-	-
	TraesCS2D02G107800	Peroxidase 1	-3.657	3.365	-6.079	5.551
	TraesCS2B02G124800	Peroxidase 1	-4.306	3.585	-	8.792
	TraesCS1D02G318800	Peroxidase 1	2.034	2.284	2.037	2.82
	TraesCS2B02G125200	Peroxidase 1	-3.84	-	-5.262	3.312
	TraesCS1D02G317700	Peroxidase 1	9.211	8.781	5.168	8.26
	TraesCS4A02G076700	Peroxidase 15	6.11	5.322	-	-
	TraesCS4D02G234000	Peroxidase 15	6.749	4.663	-	-
	TraesCS3A02G180300	Peroxidase 15	4.658	6.557	-	4.018
	TraesCS3D02G185200	Peroxidase 15	7.03	7.209	3.761	4.879
	TraesCS5D02G256400	Peroxidase 17	-3.438	-2.161	-	-
	TraesCS5B02G246900	Peroxidase 17	-2.973	-2.943	-	-
	TraesCS2D02G353000	Peroxidase 18	4.665	7.915	-	-
	TraesCS3B02G272100	Peroxidase 19	9.37	8.216	-	-
	TraesCS3D02G244200	Peroxidase 19	9.533	3.801	3.884	-
	TraesCS1B02G095800	Peroxidase 2	2.628	2.108	2.026	-
	TraesCS1A02G077700	Peroxidase 2	3.568	2.005	-	-
	TraesCS2B02G126200	Peroxidase 2	-2.564	-2.473	-	-
	TraesCS1D02G079800	Peroxidase 2	4.543	3.891	2.374	3.911
	TraesCS3D02G305300	Peroxidase 2	-4.628	3.966	-4.192	-
	TraesCS2B02G124600	Peroxidase 2	-4.183	-	-2.3	3.643
	TraesCS1D02G080300	Peroxidase 2	8.37	7.682	-	6.133
	TraesCS1A02G078100	Peroxidase 2	9.01	8.066	-	5.133
	TraesCS2B02G125800	Peroxidase 2	-2.985	-2.968	-	-
	TraesCS2D02G081900	Peroxidase 21	2.478	3.99	-	3.122
	TraesCS2B02G098600	Peroxidase 21	-	5.028	2.21	4.197
	TraesCS2A02G084100	Peroxidase 21	3.732	5.544	-	-
	TraesCS2B02G098200	Peroxidase 21	2.552	2.464	4.178	2.057
	TraesCS2D02G082100	Peroxidase 21	2.562	4.207	2.141	4.024
	TraesCS5D02G110100	Peroxidase 24	7.117	4.496	3.573	5.072
	TraesCS5B02G103300	Peroxidase 3	7.011	4.843	-	5.143
	TraesCS6D02G125500	Peroxidase 3	7.364	3.984	4.305	4.582
	TraesCS5A02G097800	Peroxidase 3	4.977	7.615	-	7.455
	TraesCS6B02G164400	Peroxidase 39	2.654	2.134	-	2.439
	TraesCS3D02G137100	Peroxidase 4	6.797	6.097	-	-
	TraesCS3A02G136300	Peroxidase 4	6.34	3.734	-	-
	TraesCS3B02G154200	Peroxidase 4	6.178	7.157	-	-
	TraesCS5B02G147200	Peroxidase 4	-	-	2.673	3.217
	TraesCS5A02G148600	Peroxidase 4	4.274	5.97	3.573	7.361
	TraesCS4B02G105800	Peroxidase 43	10.955	10.183	-	6.816
	TraesCS4D02G102600	Peroxidase 43	9.557	8.713	-	6.187
	TraesCS2D02G352500	Peroxidase 43	7.785	-	6.431	3.229
	TraesCS1B02G214900	Peroxidase 5	7.163	8.879	-	-
	TraesCS1B02G096200	Peroxidase 5	6.224	4.564	-	3.127
	TraesCS1D02G203700	Peroxidase 5	4.63	5.897	3.403	3.86
	TraesCS1D02G080900	Peroxidase 5	-	4.116	4.273	9.656
	TraesCS1A02G079400	Peroxidase 5	-	4.122	3.443	8.075
	TraesCS1B02G096900	Peroxidase 5	-	-	2.495	6.001
	TraesCS1A02G200200	Peroxidase 5	7.329	7.476	-	-
	TraesCS2D02G260300	Peroxidase 51	-2.762	-2.032	-	-
	TraesCS2B02G278500	Peroxidase 51	-2.896	-2.178	-	-
	TraesCS6D02G127100	Peroxidase 52	11.554	7.719	4.546	5.431
	TraesCS6A02G138000	Peroxidase 52	7.648	9.037	-	-
	TraesCS6B02G166200	Peroxidase 52	8.759	7.227	-	4.325
	TraesCS7A02G262000	Peroxidase 55	5.518	4.58	-	-
	TraesCS6D02G303900	Peroxidase 56	4.725	3.368	5.687	6.04
	TraesCS6D02G054400	Peroxidase 70	-3.631	-4.383	-	-
	TraesCS6A02G047200	Peroxidase 70	-4.67	-4.564	-3.234	-
	TraesCS6B02G063400	Peroxidase 70	-6.835	-2.883	-2.041	-
	TraesCS6D02G054800	Peroxidase 70	2.33	2.868	3.98	5.343
	TraesCS3D02G185100	Peroxidase 72	10.321	11.168	5.094	8.804
	TraesCS3A02G180000	Peroxidase 72	5.497	7.157	-	5.529
	TraesCS6D02G284700	Peroxidase 72	5.091	5.365	-	-
	TraesCS3A02G180200	Peroxidase 72	8.236	9.634	-	6.972
	TraesCS3B02G210000	Peroxidase 72	3.811	4.95	-	3.26
	TraesCS3B02G209900	Peroxidase 72	8.465	8.803	-	7.361
	TraesCS3B02G209700	Peroxidase 72	7.518	8.015	-	4.885
	TraesCS3D02G185000	Peroxidase 72	8.137	9.063	-	6.972
	TraesCS3D02G184900	Peroxidase 72	4.11	6.841	-	5.133
	TraesCS3D02G249200	Peroxidase 48	-3.09	-3.349	-	-

## Sheet: Table S6
Table S6 DEGs involved in the starch and sucrose metabolism pathway
EC	Gene ID	Gene annotation	Log2(FC)
			Y18CR	Y20CR	Y18LR	Y20LR
EC:3.2.1.2	TraesCS2B02G240100	Beta-amylase	2.003	5.448	3.334	7.18
	TraesCS2D02G220900	Beta-amylase	-	5.676	2.504	6.948
EC:3.2.1.26	TraesCS2D02G293200	Beta-fructofuranosidase, insoluble isoenzyme 2	8.041	9.074	2.71	5.946
EC:3.2.1.21	TraesCS2A02G038300	Beta-glucosidase 16	-	-	3.366	3.05
	TraesCS2B02G157800	Beta-glucosidase 26	5.167	2.483	-	-
	TraesCS5D02G273700	Beta-glucosidase 30	3.707	4.221	-	-
	TraesCS5D02G302600	Beta-glucosidase 31	-3.216	-3.171	-	-
	TraesCS5D02G302700	Beta-glucosidase 31	-2.711	-3.082	-	-
	TraesCS2B02G112200	Beta-glucosidase 5	8.171	3.512	-	-
	TraesCS4D02G038500	Beta-glucosidase 7	6.342	2.53	-	2.845
	TraesCS4B02G041100	Beta-glucosidase 7	6.085	9.42	-	6.193
	TraesCS4D02G038600	Beta-glucosidase 8	6.957	9.227	-	3.902
	TraesCS4B02G041200	Beta-glucosidase 8	6.598	8.065	-	3.248
EC:3.2.1.4	TraesCS4B02G066700	Endoglucanase 10	4.034	3.825	2.302	3.246
	TraesCS4D02G065600	Endoglucanase 10	3.829	3.857	2.159	3.343
	TraesCS4B02G104500	Endoglucanase 15	5.364	4.222	-	-
	TraesCS7D02G207600	Endoglucanase 17	10.086	6.82	6.912	3.923
	TraesCS7B02G111700	Endoglucanase 17	9.451	6.954	6.912	4.344
	TraesCS7A02G204500	Endoglucanase 17	7.422	7	5.286	5.929
	TraesCS5D02G323700	Endoglucanase 23	7.619	8.17	-	-
	TraesCS1D02G365100	Endoglucanase 3	5.454	7.248	-	-
	TraesCS6D02G275900	Endoglucanase 6	8.508	7.534	-	-
	TraesCS4D02G175300	Endoglucanase 9	2.243	3.502	-	-
	TraesCS4A02G131400	Endoglucanase 9	5.978	5.739	-	-
	TraesCS4B02G173200	Endoglucanase 9	4.831	4.208	3.357	-
EC:3.2.1.68	TraesCS1A02G247100	Isoamylase	2.384	6.784	-	4.769
EC:3.2.1.28	TraesCS1D02G186500	alpha-trehalase	5.281	3.043	-	-
	TraesCS1B02G197900	alpha-trehalase	4.869	3.051	-	-
EC.2.4.1.13	TraesCS7D02G036600	Sucrose synthase 1	7.475	5.076	6.091	4.849
	TraesCS7A02G040900	Sucrose synthase 1	4.58	5.701	4.846	4.792
EC:2.4.1.21	TraesCS1B02G119300	starch synthase	2.119	-2.195	-	-

## Sheet: Table S7
Table S7 The TF genes induce by CR an LR
Gene ID	TF families	Log2(FC)
		Y18CR	Y20CR	Y18LR	Y20LR
TraesCS5D02G150500	AP2	6.559	7.273	-	-
TraesCS5A02G141700	AP2	6.053	6.825	-	-
TraesCS5D02G229400	AP2	5.907	3.365	-	-
TraesCS5A02G221600	AP2	5.657	4.223	-	4.207
TraesCS4A02G060400	AP2	5.497	4.939	-	-
TraesCS4D02G237300	AP2	4.731	4.737	-	-
TraesCS5B02G220400	AP2	2.921	3.017	-	-
TraesCS5B02G039800	ARF	5.812	3.805	-	-
TraesCS5A02G038300	ARF	4.732	3.415	-	-
TraesCS5D02G045700	ARF	4.973	7.129	-	-
TraesCS7A02G146400	ARR-B	4.529	-4.108	-	-
TraesCS7B02G230100	B3	3.296	2.355	-	-
TraesCS7D02G326300	B3	2.373	2.916	-	-
TraesCS5A02G127100	B3	6.34	7.21	-	-
TraesCS7A02G031000	B3	3.102	2.85	-	-
TraesCS5B02G126200	B3	5.497	3.737	-	-
TraesCS4D02G114900	B3	5.267	5.773	-	-
TraesCS4B02G117100	B3	4.044	2.235	-	-
TraesCS5D02G077800	B3	3.994	2.512	-	-
TraesCS7D02G027300	B3	2.03	3.874	-	4.47
TraesCS4B02G081600	B3	4.217	4.874	-	-
TraesCS1A02G200500	B3	-3.891	-3.765	-	-
TraesCS6D02G194700	B3	5.459	2.545	6.702	3.572
TraesCS7D02G213500	bHLH	3.316	2.235	-	-
TraesCS7B02G211600	bHLH	5.944	5.958	-	-
TraesCS7A02G311800	bHLH	2.66	3.15	-	-
TraesCS7D02G308300	bHLH	7.542	5.049	-	-
TraesCS6D02G285300	bHLH	6.752	6.281	-	-
TraesCS2B02G293300	bHLH	4.19	3.75	-	4.286
TraesCSU02G075200	bHLH	9.817	7.116	-	-
TraesCS4D02G058900	bHLH	4.435	3.323	-	-
TraesCS7B02G090500	bHLH	8.23	5.95	5.49	-
TraesCS4D02G051600	bHLH	8.01	3.737	-	-
TraesCS4B02G051500	bHLH	7.749	4.663	-	-
TraesCS2A02G120700	bHLH	7.599	7.03	-	-
TraesCS1D02G112000	bHLH	4.702	6.008	-	3.624
TraesCS2B02G141600	bHLH	7.255	7.03	-	-
TraesCS6D02G341200	bHLH	2.359	2.546	-	-
TraesCS3A02G102900	bHLH	4.921	5.857	-	-
TraesCS2D02G122800	bHLH	7.009	6.625	-	-
TraesCS5D02G237300	bHLH	2.359	2.678	-	-
TraesCS7A02G185300	bHLH	5.712	8.203	-	5.133
TraesCS3D02G105100	bHLH	2.088	9.931	-	5.854
TraesCS6D02G250700	bHLH	5.695	4.984	-	-
TraesCS4D02G217700	bHLH	5.364	4.939	-	-
TraesCS3A02G077700	bHLH	5.217	4.415	-	-
TraesCS4A02G087000	bHLH	3.978	5.624	-	-
TraesCS3A02G102600	bHLH	3.054	6.365	-	2.487
TraesCS1B02G129200	bHLH	3.995	3.875	-	-
TraesCSU02G138400	bHLH	-2.627	-2.587	-	-
TraesCS5A02G049600	bHLH	-4.427	-2.07	-	-
TraesCS2D02G254400	bHLH	-2.088	-2.531	-	-
TraesCS2B02G273500	bHLH	-3.615	-2.993	-	-
TraesCS1B02G226200	bHLH	-2.943	-3.989	-	-
TraesCS5D02G244000	bHLH	-6.573	4.222	-	6.377
TraesCS3D02G009300	bHLH	-2.448	-4.245	-	-
TraesCS2D02G270000	bHLH	-4.113	-4.146	-	-
TraesCS7D02G264600	bHLH	3.158	6.264	2.508	4.629
TraesCS2A02G275600	bHLH	6.186	4.017	3.158	4.349
TraesCS7D02G187000	bHLH	3.03	4.908	2.409	3.513
TraesCS7B02G161700	bHLH	7.719	7.048	4.691	2.953
TraesCS2D02G105400	bZIP	3.007	3.825	-	-
TraesCS4A02G135600	bZIP	4.068	5.582	-	2.375
TraesCS5B02G142200	bZIP	4.743	5.238	-	-
TraesCS4B02G169600	bZIP	5.514	7.861	-	4.157
TraesCS5D02G148700	bZIP	6.046	4.791	-	-
TraesCS3D02G148200	bZIP	9.057	8.941	-	-
TraesCS5A02G143300	bZIP	8.405	7.219	-	-
TraesCS3A02G131900	bZIP	8.311	10.055	-	-
TraesCS7D02G171300	bZIP	5.506	2.95	-	-
TraesCS7B02G075600	bZIP	3.522	5.17	-	-
TraesCS2A02G099400	bZIP	4.224	4.122	-	-
TraesCS5B02G176700	bZIP	-2.177	-2.609	-	-
TraesCS5A02G011300	bZIP	-2.086	-2.902	-	-
TraesCS6D02G154400	bZIP	-3.891	-3.105	-	-
TraesCS3D02G293500	bZIP	11.243	11.153	4.546	4.585
TraesCS4D02G171700	bZIP	7.065	5.548	3.725	2.53
TraesCS6B02G154000	C2H2	3.159	2.566	-	-
TraesCS5B02G232200	C2H2	2.983	3.592	-	-
TraesCS5A02G233700	C2H2	2.902	5.773	-	4.692
TraesCS5D02G240600	C2H2	5.577	5.97	-	-
TraesCS5A02G179800	C2H2	5.657	5.222	-	-
TraesCS4D02G232000	C2H2	5.364	4.322	-	4.055
TraesCS5B02G177600	C2H2	4.657	4.415	-	-
TraesCS6A02G126000	C2H2	3.58	2.203	-	-
TraesCS4D02G141500	C2H2	-7.113	-2.301	-6.677	-
TraesCS7B02G065700	C2H2	-6.978	4.737	-4.684	-
TraesCSU02G075000	C2H2	-5.053	4.585	-7.06	-
TraesCS5B02G073100	C3H	7.317	4.322	-	3.885
TraesCS3B02G261800	C3H	5.316	4.58	-	4.349
TraesCS3A02G232500	C3H	5.11	4.583	-	4.731
TraesCS3D02G109300	C3H	-4.432	-2.216	-	-
TraesCS4D02G046200	CO-like	-3.178	-2.567	-	-
TraesCS4B02G045700	CO-like	-3.947	-2.916	-	-
TraesCS5A02G166100	CO-like	-2.597	-2.198	-	-
TraesCS7B02G118300	CO-like	-2.453	-2.187	-	-
TraesCS7A02G211300	CO-like	-2.002	-2.345	-	-
TraesCS6D02G269500	CO-like	-5.394	-3.69	-	-
TraesCS5B02G062400	CPP	7.394	3.727	-	-
TraesCS5D02G065300	CPP	11.942	3.678	-	-
TraesCS5A02G053800	CPP	10.571	3.684	-	-
TraesCS4D02G026100	CPP	8.676	5.97	-	-
TraesCS3A02G189600	Dof	5.238	4.805	-	-
TraesCS6D02G254200	Dof	7.096	6.625	-	5.692
TraesCS6D02G268400	Dof	-3.251	-3.013	-	-
TraesCS7B02G120600	Dof	-2.189	-4.369	-	-
TraesCS3A02G180600	Dof	-2.123	-2.138	-	-
TraesCS6D02G291000	E2F/DP	4.732	5.17	-	-
TraesCS3B02G266800	ERF	4.956	5.336	-	-
TraesCS1B02G233300	ERF	6.432	4.875	-	-
TraesCS6B02G210300	ERF	6.292	4.339	-	-
TraesCS4A02G013600	ERF	5.732	6.565	-	-
TraesCS1D02G221500	ERF	5.557	5.585	-	-
TraesCS3D02G157100	ERF	5.402	4.701	-	-
TraesCS4A02G088400	ERF	5.497	4.875	-	-
TraesCS5D02G317100	ERF	-3.958	-2.081	-	-
TraesCS5D02G317400	ERF	-3.393	-2.598	-	-
TraesCS5D02G317700	ERF	-3.092	-2.299	-	-
TraesCS5D02G180900	ERF	-11.449	-2.808	-	-
TraesCS6D02G225500	ERF	-5.229	2.635	-	3.007
TraesCS5D02G129400	ERF	-3.448	7.358	-	4.344
TraesCS2D02G286300	ERF	-2.492	2.633	-	-
TraesCS5D02G317200	ERF	-4.988	-3.027	-	-
TraesCS7B02G162100	ERF	-2.126	3.027	-	-
TraesCS6D02G299100	ERF	-4.628	5.544	-	-
TraesCS3D02G291100	ERF	-2.448	-3.858	-	-2.165
TraesCS4A02G005400	ERF	-5.613	2.142	-4.27	2.143
TraesCS6D02G309600	ERF	-7.899	6.644	-3.982	6.17
TraesCS2D02G100100	G2-like	2.51	2.727	-	2.875
TraesCS5A02G153000	G2-like	2.506	2.081	-	-
TraesCS4D02G131500	G2-like	4.802	4.707	-	-
TraesCS7D02G347500	G2-like	-2.202	-2.086	-	-
TraesCS1D02G308600	G2-like	-2.274	-2.008	-	-
TraesCS2A02G116100	G2-like	-3.283	2.063	-3.053	-
TraesCS2D02G119100	G2-like	-4.992	2.915	-2.441	-
TraesCS1B02G234800	GATA	6.45	6.312	-	-
TraesCS1D02G223200	GATA	6.032	6.712	-	2.728
TraesCS1D02G343000	GATA	3.879	2.446	-	-
TraesCS3D02G274600	GATA	3.473	3.583	-	3.102
TraesCS3A02G240800	GATA	4.579	4.585	-	-
TraesCS3D02G241100	GATA	4.409	4.875	-	-
TraesCS3B02G269000	GATA	4.41	3.875	-	-
TraesCS1A02G221600	GATA	5.512	7.274	2.328	4.508
TraesCS5B02G143100	GRAS	3.348	2.031	-	-
TraesCS7D02G053600	GRAS	8.432	6.939	-	-
TraesCS4D02G136100	GRAS	3.324	4.32	-	-
TraesCS2D02G193300	GRAS	7.191	5.273	-	-
TraesCS2B02G212300	GRAS	7.151	5.322	-	-
TraesCS7A02G059000	GRAS	6.891	5	-	-
TraesCS2A02G194600	GRAS	6.316	3.875	-	-
TraesCS4B02G141200	GRAS	5.268	6.059	-	-
TraesCS1B02G037500	GRAS	-4.431	-2.928	-	-
TraesCS3B02G262400	GRAS	7.164	6.739	4.933	4.508
TraesCS3A02G233000	GRAS	4.266	4.142	4.255	4.093
TraesCS3D02G220100	GRAS	4.157	6.369	2.927	6.557
TraesCS4B02G060000	GRF	3.916	2.727	-	-
TraesCS4D02G059600	GRF	5.924	2.879	-	-
TraesCS6D02G315700	GRF	5.21	6.841	-	-
TraesCS5B02G047200	HD-ZIP	2.88	2.023	-	-
TraesCS5D02G052300	HD-ZIP	4.852	3.372	-	-
TraesCS1D02G197300	HD-ZIP	4.563	2.268	-	-
TraesCS1B02G208400	HD-ZIP	4.475	2.905	-	-
TraesCS7D02G078800	HD-ZIP	4.952	4.444	2.554	-
TraesCS4A02G016600	HD-ZIP	10.59	10.195	-	-
TraesCS7D02G079000	HD-ZIP	9.979	9.642	-	-
TraesCS7A02G083800	HD-ZIP	9.358	8.476	-	-
TraesCS7D02G078900	HD-ZIP	7.853	7.883	-	-
TraesCS7D02G168700	HD-ZIP	7.819	7.102	-	-
TraesCS7B02G072700	HD-ZIP	7.599	3.115	-	-
TraesCS7A02G167900	HD-ZIP	4.317	4.707	-	-
TraesCS7A02G083900	HD-ZIP	6.11	5.17	-	-
TraesCS7A02G084000	HD-ZIP	5.901	5.585	-	-
TraesCS6D02G304300	HD-ZIP	9.486	8.654	5.653	5.792
TraesCS5B02G236100	HSF	8.704	5.369	-	-
TraesCS5D02G243900	HSF	8.638	5.701	-	-
TraesCS2B02G171900	HSF	6.933	3.737	-	-
TraesCS4D02G078800	LBD	3.011	5.415	-	-
TraesCS2A02G194500	LBD	-5.814	2.496	-7.378	-
TraesCS2A02G271300	LBD	-2.401	6.143	-	9.225
TraesCS5A02G191900	LBD	-4.475	4.807	-	-
TraesCS2D02G193400	LBD	-6.419	4.697	-6.62	3.313
TraesCS2B02G212400	LBD	-4.856	4.365	-8.775	3.764
TraesCS7A02G310500	LSD	-2.821	-2.018	-	-
TraesCS7B02G220200	MIKC_MADS	-5.113	-5.293	-	-
TraesCS5B02G086900	MYB	3.696	2.258	-	4.151
TraesCS1A02G129300	MYB	5.09	3.3	-	-
TraesCS5D02G093100	MYB	5.51	2.85	-	4.761
TraesCS2D02G158300	MYB	3.557	5.317	-	3.69
TraesCS2A02G152900	MYB	3.003	4.435	-	4.538
TraesCS1B02G147800	MYB	8.534	5.841	-	-
TraesCS2D02G324800	MYB	8.449	5.663	-	-
TraesCS3B02G224500	MYB	7.58	6.954	-	-
TraesCS3D02G255400	MYB	7.518	2.545	5.305	-
TraesCS7A02G165700	MYB	2.344	5.216	-	3.885
TraesCS7B02G244200	MYB	5.805	5.807	-	4.972
TraesCS3D02G265100	MYB	3.506	2.633	-	-
TraesCS7D02G340300	MYB	3.385	5.807	-	5.585
TraesCS7D02G026800	MYB	4.995	6.03	-	-
TraesCS6D02G274900	MYB	3.106	3.344	-	2.705
TraesCS7A02G030600	MYB	4.802	4.142	-	-
TraesCS4B02G186000	MYB	2.874	-2.665	3.603	-
TraesCS5A02G101000	MYB	4.497	5.545	-	-
TraesCS1D02G371400	MYB	3.177	3.399	3.795	-
TraesCS2B02G082400	MYB	4.203	4.378	-	-
TraesCS2A02G069300	MYB	4.217	4.312	-	-
TraesCS2D02G068000	MYB	3.732	4.216	-	-
TraesCS7B02G169900	MYB	-2.304	-3.388	-	-
TraesCS4A02G124900	MYB	-4.989	-2.87	-	-
TraesCS6D02G211100	MYB	-7.765	3.737	-4.886	-
TraesCS7D02G272400	MYB	-2.001	-3.264	-	-
TraesCS1A02G076200	MYB	-5.891	5.544	-5.455	-
TraesCS1D02G078600	MYB	-5.628	4.154	-5.192	-
TraesCS2D02G209600	MYB	-4.476	5	-4.04	-
TraesCS1A02G083100	MYB	4.557	6.45	2.131	5.352
TraesCS1B02G100600	MYB	4.453	6.832	2.553	6.237
TraesCS2B02G177900	MYB	5.496	6.024	3.232	5.11
TraesCS1D02G084400	MYB	6.837	8.802	3.363	7.385
TraesCS5A02G079100	MYB	4.975	4.049	2.958	5.91
TraesCS2D02G158200	MYB	5.143	6.591	3.394	5.072
TraesCS2A02G152700	MYB	4.257	4.402	3.265	3.705
TraesCS6D02G298200	MYB	4.809	4.95	2.447	3.349
TraesCS5D02G149600	MYB	7.039	6.939	7.89	8.839
TraesCS5A02G142500	MYB	6.749	7.481	7.385	8.692
TraesCS3A02G200300	MYB	6.567	8.183	4.132	4.585
TraesCS5B02G141200	MYB	4.028	2.843	5.66	4.916
TraesCS6D02G298100	MYB	5.995	8.298	4.016	5.929
TraesCS6D02G253300	MYB_related	2.055	4.663	-	4.207
TraesCS1D02G275400	MYB_related	-4.645	-4.558	-	-
TraesCS1A02G275800	MYB_related	-6.393	-4.622	-	-
TraesCS5D02G285500	MYB_related	2.436	-10.314	4.55	-3.179
TraesCS5D02G285300	MYB_related	3.459	-7.953	4.236	-3.002
TraesCS7A02G008800	NAC	6.165	7.157	-	-
TraesCS7D02G008500	NAC	5.497	6.112	-	-
TraesCS5D02G360700	NAC	5.497	5.875	-	-
TraesCS4D02G071200	NAC	5.317	6.088	-	7.424
TraesCS4B02G072400	NAC	5.267	5.415	-	6.768
TraesCS2D02G324700	NAC	3.874	4	-	4.207
TraesCS2D02G336400	NAC	4.316	-5.487	-	-2.902
TraesCS2A02G102000	NAC	-2.118	2.167	-2.971	-
TraesCS7B02G205600	NAC	-4.644	-2.71	-	-
TraesCS4A02G131000	NAC	-4.988	-3.669	-	-
TraesCS3B02G017400	NF-YB	-2.472	-2.737	-	-
TraesCS2D02G358300	NF-YB	-2.529	-2.174	-	-
TraesCS4A02G081000	NF-YC	-2.326	-3.059	-	-
TraesCS4D02G223400	NF-YC	-2.158	-3.389	-	-
TraesCS3A02G054000	RAV	-3.022	-2.205	-	-
TraesCS5D02G294400	SBP	2.944	6.392	-	5.792
TraesCS7B02G158500	SBP	5.497	3.737	-	-
TraesCS7D02G261500	SBP	5.316	4.322	-	-
TraesCS7A02G246500	SBP	3.596	4.017	-	-
TraesCS4A02G022700	TALE	-2.112	-2.039	-	-
TraesCS3B02G164500	TCP	4.871	3.535	-	-
TraesCS3D02G146900	TCP	4.985	3.58	-	-
TraesCS2D02G252100	TCP	3.171	2.342	-	-
TraesCS6D02G285600	TCP	4.199	5.365	-	-
TraesCS3A02G140100	TCP	10.955	5.317	5.305	-
TraesCS5A02G121800	TCP	2.806	3.334	-	-
TraesCS5B02G117100	TCP	2.284	2.275	-	-
TraesCS4B02G093700	TCP	2.887	8.673	-	4.972
TraesCS4D02G090500	TCP	8.415	7.583	-	4.316
TraesCS6D02G216100	TCP	4.41	3.417	-	-
TraesCSU02G029700	Trihelix	3.128	9.619	-	8.706
TraesCS1B02G203300	Trihelix	2.72	3.317	-	2.896
TraesCS6B02G020100	Trihelix	2.646	2.511	-	-
TraesCS6D02G222500	Trihelix	4.447	3.879	-	2.705
TraesCS6A02G240200	Trihelix	4.917	5.049	-	2.487
TraesCS2A02G261900	WRKY	6.836	2.754	-	-
TraesCS2B02G280300	WRKY	5.994	2.415	-	-
TraesCS2D02G332300	WRKY	5.731	5.459	-	-
TraesCS1D02G351600	WRKY	5.41	4.807	-	4.344
TraesCS7D02G336400	WRKY	4.255	4.201	-	-
TraesCS3D02G280200	WRKY	4.217	4.223	-	5.133
TraesCS2B02G121900	WRKY	-6.476	-2.883	-	-
TraesCS7D02G110600	WRKY	-4.306	-4.245	-	-
TraesCS3A02G209800	WRKY	-5.891	-2.764	-5.455	2.25
TraesCS1D02G162600	YABBY	4.732	5.663	-	-
TraesCS6D02G220400	YABBY	3.137	3.737	-	-
TraesCS1B02G203800	YABBY	3.994	4	-	-
TraesCS5A02G227200	ZF-HD	6.638	5.068	-	-
TraesCS5D02G234700	ZF-HD	5.836	7.059	-	-
TraesCS5B02G226000	ZF-HD	2.171	3.464	-	-
TraesCS3A02G226100	ZF-HD	-3.573	-2.979	-	-
TraesCS3B02G258400	ZF-HD	-2.565	-2.526	-	-
TraesCS3D02G224100	ZF-HD	-3.836	-3.395	-	-
TraesCS4B02G050800	ZF-HD	-5.746	4.223	-	5.055
TraesCS3D02G321500	ERF	-3.824	-	-2.142	2.197
TraesCS1A02G218100	ERF	-4.954	-	-4.477	2.098
TraesCS3A02G000400	bHLH	-	-	-2.416	4.344
TraesCS1D02G362900	WRKY	-2.478	-	-3.305	2.323
TraesCS6D02G211200	MYB	-6.973	-	-4.056	4.01
TraesCS5D02G145800	WRKY	-7.563	-	-6.231	4.171
TraesCS5A02G146500	WRKY	-7.749	-	-7.313	4.972
TraesCS5D02G232800	WRKY	-4.47	-	-6.892	5.281
TraesCS6D02G211400	MYB	-5.092	-	-6.552	3.42
TraesCS5B02G224100	WRKY	-5.666	-	-6.192	6.133
TraesCS5A02G225600	WRKY	-2.403	-	-5.824	3.835
TraesCS5D02G232900	WRKY	-3.379	-	-4.943	4.349
TraesCS4A02G001300	ERF	-6.663	-	-2.562	2.46
TraesCS1A02G121500	WRKY	-	-	-3.87	2.612
TraesCS3B02G129900	WRKY	-6.393	-	-2.777	5.055
TraesCS3B02G240200	WRKY	-5.213	-	-4.777	4.972
TraesCS5D02G285600	MYB_related	-	-9.771	2.9	-2.82
TraesCS4A02G118400	MYB	3.501	-	3.462	2.381
TraesCS4B02G129100	MYB	6.316	-	6.679	3.918
TraesCS4D02G187100	MYB	3.196	-	2.775	4.057
TraesCS3D02G245500	NAC	3.317	-	3.499	2.321
TraesCS5D02G285400	MYB_related	-	-8.658	3.286	-3.008
TraesCS7B02G074900	bHLH	-	5.841	4.661	6.055
TraesCS7D02G062300	NAC	-	4.116	3.414	5.792
TraesCS4D02G123300	MYB	4.994	-	5.016	5.011
TraesCS5D02G326600	MYB	-	-	5.016	4.972
TraesCS2D02G274600	bHLH	6.47	-	4.407	2.728
TraesCS7D02G300000	MYB	-	-	2.895	5.133
TraesCS1D02G030700	GRAS	6.317	-	4.431	3.078
TraesCS2D02G214100	NAC	-	-2.558	4.546	-4.569
TraesCS4D02G269600	C2H2	4.731	-	4.168	5.693
